# Supplementary material for: The management success of the invasive late goldenrod (Solidago gigantea Aiton.) in a nature conservation area is strongly related to site, control measures and environmental factors
Source: PeerJ. 2022 Apr 19;10:e13161. doi: 10.7717/peerj.13161 (PMC9029358; doi:10.7717/peerj.13161)
Supplement: Data S1 [file peerj-10-13161-s002.xlsx]

## Sheet: Shoots
Site	Year	Plot	Date	Number of shoots (m²)
HW dry	2016	1	May	107
HW dry	2016	2	May	391
HW dry	2016	3	May	261
HW dry	2016	4	May	320
HW dry	2016	5	May	204
HW dry	2016	6	May	236
HW dry	2016	7	May	296
HW dry	2016	8	May	188
HW dry	2016	9	May	348
HW dry	2016	10	May	96
HW dry	2016	11	May	144
HW dry	2016	12	May	140
HW dry	2016	1	July	72
HW dry	2016	2	July	444
HW dry	2016	3	July	244
HW dry	2016	4	July	348
HW dry	2016	5	July	96
HW dry	2016	6	July	144
HW dry	2016	7	July	140
HW dry	2016	8	July	168
HW dry	2016	9	July	114
HW dry	2016	10	July	123
HW dry	2016	11	July	178
HW dry	2016	12	July	193
HW dry	2016	1	September	104
HW dry	2016	2	September	376
HW dry	2016	3	September	260
HW dry	2016	4	September	56
HW dry	2016	5	September	72
HW dry	2016	6	September	96
HW dry	2016	7	September	244
HW dry	2016	8	September	140
HW dry	2016	9	September	44
HW dry	2016	10	September	116
HW dry	2016	11	September	152
HW dry	2016	12	September	176
HW dry	2017	1	May	44
HW dry	2017	2	May	74
HW dry	2017	3	May	68
HW dry	2017	4	May	16
HW dry	2017	5	May	35
HW dry	2017	6	May	79
HW dry	2017	7	May	103
HW dry	2017	8	May	95
HW dry	2017	9	May	36
HW dry	2017	10	May	88
HW dry	2017	11	May	74
HW dry	2017	12	May	96
HW dry	2017	1	July	16
HW dry	2017	2	July	36
HW dry	2017	3	July	28
HW dry	2017	4	July	0
HW dry	2017	5	July	4
HW dry	2017	6	July	11
HW dry	2017	7	July	26
HW dry	2017	8	July	16
HW dry	2017	9	July	0
HW dry	2017	10	July	29
HW dry	2017	11	July	17
HW dry	2017	12	July	2
HW dry	2017	1	September	11
HW dry	2017	2	September	17
HW dry	2017	3	September	12
HW dry	2017	4	September	4
HW dry	2017	5	September	4
HW dry	2017	6	September	9
HW dry	2017	7	September	7
HW dry	2017	8	September	0
HW dry	2017	9	September	0
HW dry	2017	10	September	13
HW dry	2017	11	September	5
HW dry	2017	12	September	0
HW dry	2018	1	May	0
HW dry	2018	2	May	32
HW dry	2018	3	May	12
HW dry	2018	4	May	0
HW dry	2018	5	May	15
HW dry	2018	6	May	26
HW dry	2018	7	May	31
HW dry	2018	8	May	11
HW dry	2018	9	May	9
HW dry	2018	10	May	24
HW dry	2018	11	May	19
HW dry	2018	12	May	14
HW dry	2018	1	July	0
HW dry	2018	2	July	13
HW dry	2018	3	July	2
HW dry	2018	4	July	0
HW dry	2018	5	July	0
HW dry	2018	6	July	22
HW dry	2018	7	July	5
HW dry	2018	8	July	7
HW dry	2018	9	July	6
HW dry	2018	10	July	12
HW dry	2018	11	July	11
HW dry	2018	12	July	8
HW dry	2018	1	September	0
HW dry	2018	2	September	8
HW dry	2018	3	September	3
HW dry	2018	4	September	0
HW dry	2018	5	September	0
HW dry	2018	6	September	13
HW dry	2018	7	September	3
HW dry	2018	8	September	0
HW dry	2018	9	September	0
HW dry	2018	10	September	1
HW dry	2018	11	September	2
HW dry	2018	12	September	0
HW humid	2016	1	May	260
HW humid	2016	2	May	444
HW humid	2016	3	May	244
HW humid	2016	4	May	348
HW humid	2016	5	May	500
HW humid	2016	6	May	316
HW humid	2016	7	May	296
HW humid	2016	8	May	326
HW humid	2016	9	May	288
HW humid	2016	10	May	273
HW humid	2016	11	May	401
HW humid	2016	12	May	397
HW humid	2016	1	July	174
HW humid	2016	2	July	425
HW humid	2016	3	July	256
HW humid	2016	4	July	312
HW humid	2016	5	July	433
HW humid	2016	6	July	288
HW humid	2016	7	July	241
HW humid	2016	8	July	305
HW humid	2016	9	July	257
HW humid	2016	10	July	263
HW humid	2016	11	July	354
HW humid	2016	12	July	328
HW humid	2016	1	September	80
HW humid	2016	2	September	439
HW humid	2016	3	September	209
HW humid	2016	4	September	320
HW humid	2016	5	September	348
HW humid	2016	6	September	145
HW humid	2016	7	September	284
HW humid	2016	8	September	204
HW humid	2016	9	September	260
HW humid	2016	10	September	213
HW humid	2016	11	September	287
HW humid	2016	12	September	256
HW humid	2017	1	May	68
HW humid	2017	2	May	352
HW humid	2017	3	May	144
HW humid	2017	4	May	300
HW humid	2017	5	May	214
HW humid	2017	6	May	92
HW humid	2017	7	May	106
HW humid	2017	8	May	124
HW humid	2017	9	May	176
HW humid	2017	10	May	96
HW humid	2017	11	May	132
HW humid	2017	12	May	102
HW humid	2017	1	July	111
HW humid	2017	2	July	178
HW humid	2017	3	July	78
HW humid	2017	4	July	128
HW humid	2017	5	July	117
HW humid	2017	6	July	82
HW humid	2017	7	July	99
HW humid	2017	8	July	49
HW humid	2017	9	July	108
HW humid	2017	10	July	120
HW humid	2017	11	July	135
HW humid	2017	12	July	75
HW humid	2017	1	September	88
HW humid	2017	2	September	36
HW humid	2017	3	September	75
HW humid	2017	4	September	98
HW humid	2017	5	September	29
HW humid	2017	6	September	62
HW humid	2017	7	September	64
HW humid	2017	8	September	14
HW humid	2017	9	September	41
HW humid	2017	10	September	89
HW humid	2017	11	September	47
HW humid	2017	12	September	36
HW humid	2018	1	May	216
HW humid	2018	2	May	32
HW humid	2018	3	May	172
HW humid	2018	4	May	100
HW humid	2018	5	May	36
HW humid	2018	6	May	85
HW humid	2018	7	May	41
HW humid	2018	8	May	38
HW humid	2018	9	May	39
HW humid	2018	10	May	72
HW humid	2018	11	May	69
HW humid	2018	12	May	47
HW humid	2018	1	July	188
HW humid	2018	2	July	44
HW humid	2018	3	July	240
HW humid	2018	4	July	112
HW humid	2018	5	July	84
HW humid	2018	6	July	44
HW humid	2018	7	July	52
HW humid	2018	8	July	41
HW humid	2018	9	July	31
HW humid	2018	10	July	65
HW humid	2018	11	July	73
HW humid	2018	12	July	33
HW humid	2018	1	September	54
HW humid	2018	2	September	19
HW humid	2018	3	September	44
HW humid	2018	4	September	47
HW humid	2018	5	September	26
HW humid	2018	6	September	61
HW humid	2018	7	September	33
HW humid	2018	8	September	8
HW humid	2018	9	September	34
HW humid	2018	10	September	26
HW humid	2018	11	September	19
HW humid	2018	12	September	28
EJW	2016	1	May	148
EJW	2016	2	May	16
EJW	2016	3	May	132
EJW	2016	4	May	500
EJW	2016	5	May	180
EJW	2016	6	May	56
EJW	2016	7	May	84
EJW	2016	8	May	26
EJW	2016	9	May	0
EJW	2016	10	May	0
EJW	2016	11	May	0
EJW	2016	12	May	52
EJW	2016	1	July	103
EJW	2016	2	July	55
EJW	2016	3	July	69
EJW	2016	4	July	283
EJW	2016	5	July	53
EJW	2016	6	July	79
EJW	2016	7	July	92
EJW	2016	8	July	83
EJW	2016	9	July	0
EJW	2016	10	July	0
EJW	2016	11	July	0
EJW	2016	12	July	16
EJW	2016	1	September	97
EJW	2016	2	September	49
EJW	2016	3	September	64
EJW	2016	4	September	263
EJW	2016	5	September	49
EJW	2016	6	September	74
EJW	2016	7	September	92
EJW	2016	8	September	77
EJW	2016	9	September	0
EJW	2016	10	September	0
EJW	2016	11	September	0
EJW	2016	12	September	15
EJW	2017	1	May	100
EJW	2017	2	May	48
EJW	2017	3	May	52
EJW	2017	4	May	312
EJW	2017	5	May	78
EJW	2017	6	May	89
EJW	2017	7	May	97
EJW	2017	8	May	105
EJW	2017	9	May	0
EJW	2017	10	May	0
EJW	2017	11	May	0
EJW	2017	12	May	26
EJW	2017	1	July	71
EJW	2017	2	July	32
EJW	2017	3	July	45
EJW	2017	4	July	180
EJW	2017	5	July	180
EJW	2017	6	July	56
EJW	2017	7	July	84
EJW	2017	8	July	38
EJW	2017	9	July	0
EJW	2017	10	July	0
EJW	2017	11	July	0
EJW	2017	12	July	16
EJW	2017	1	September	46
EJW	2017	2	September	8
EJW	2017	3	September	29
EJW	2017	4	September	164
EJW	2017	5	September	22
EJW	2017	6	September	41
EJW	2017	7	September	31
EJW	2017	8	September	18
EJW	2017	9	September	0
EJW	2017	10	September	0
EJW	2017	11	September	0
EJW	2017	12	September	4
EJW	2018	1	May	44
EJW	2018	2	May	24
EJW	2018	3	May	20
EJW	2018	4	May	24
EJW	2018	5	May	12
EJW	2018	6	May	52
EJW	2018	7	May	68
EJW	2018	8	May	12
EJW	2018	9	May	0
EJW	2018	10	May	0
EJW	2018	11	May	0
EJW	2018	12	May	8
EJW	2018	1	July	42
EJW	2018	2	July	12
EJW	2018	3	July	20
EJW	2018	4	July	37
EJW	2018	5	July	11
EJW	2018	6	July	48
EJW	2018	7	July	43
EJW	2018	8	July	9
EJW	2018	9	July	0
EJW	2018	10	July	0
EJW	2018	11	July	0
EJW	2018	12	July	8
EJW	2018	1	September	36
EJW	2018	2	September	4
EJW	2018	3	September	20
EJW	2018	4	September	61
EJW	2018	5	September	5
EJW	2018	6	September	7
EJW	2018	7	September	8
EJW	2018	8	September	1
EJW	2018	9	September	0
EJW	2018	10	September	0
EJW	2018	11	September	0
EJW	2018	12	September	4
EJW Wildschwein	2018	1	August	129
EJW Wildschwein	2018	2	August	37
EJW Wildschwein	2018	3	August	45
EJW Wildschwein	2018	4	August	100
EJW Wildschwein	2018	5	August	60
EJW Wildschwein	2018	6	August	88
EJW Wildschwein	2018	7	August	0
EJW Wildschwein	2018	8	August	69
EJW Wildschwein	2018	9	August	134
EJW Wildschwein	2018	10	August	164
EJW Wildschwein	2018	11	August	49
EJW Wildschwein	2018	12	August	114
GW	2016	1	September	188
GW	2016	2	September	92
GW	2016	3	September	144
GW	2016	4	September	208
GW	2016	5	September	160
GW	2016	6	September	168
GW	2016	7	September	120
GW	2016	8	September	228
GW	2016	9	September	160
GW	2016	10	September	248
GW	2016	11	September	124
GW	2016	12	September	221
GW	2017	1	May	36
GW	2017	2	May	0
GW	2017	3	May	11
GW	2017	4	May	9
GW	2017	5	May	8
GW	2017	6	May	0
GW	2017	7	May	0
GW	2017	8	May	15
GW	2017	9	May	0
GW	2017	10	May	37
GW	2017	11	May	5
GW	2017	12	May	1
GW	2017	1	July	63
GW	2017	2	July	5
GW	2017	3	July	10
GW	2017	4	July	14
GW	2017	5	July	28
GW	2017	6	July	0
GW	2017	7	July	51
GW	2017	8	July	43
GW	2017	9	July	7
GW	2017	10	July	0
GW	2017	11	July	24
GW	2017	12	July	36
GW	2017	1	September	176
GW	2017	2	September	32
GW	2017	3	September	72
GW	2017	4	September	56
GW	2017	5	September	100
GW	2017	6	September	4
GW	2017	7	September	104
GW	2017	8	September	140
GW	2017	9	September	20
GW	2017	10	September	8
GW	2017	11	September	80
GW	2017	12	September	62
GW	2018	1	May	0
GW	2018	2	May	0
GW	2018	3	May	0
GW	2018	4	May	1
GW	2018	5	May	0
GW	2018	6	May	0
GW	2018	7	May	2
GW	2018	8	May	1
GW	2018	9	May	0
GW	2018	10	May	1
GW	2018	11	May	0
GW	2018	12	May	1
GW	2018	1	July	0
GW	2018	2	July	0
GW	2018	3	July	1
GW	2018	4	July	2
GW	2018	5	July	3
GW	2018	6	July	1
GW	2018	7	July	5
GW	2018	8	July	1
GW	2018	9	July	2
GW	2018	10	July	3
GW	2018	11	July	0
GW	2018	12	July	3
GO	2016	1	September	248
GO	2016	2	September	188
GO	2016	3	September	160
GO	2016	4	September	204
GO	2016	5	September	208
GO	2016	6	September	252
GO	2016	7	September	204
GO	2016	8	September	188
GO	2016	9	September	196
GO	2016	10	September	244
GO	2016	11	September	268
GO	2016	12	September	154
GO	2018	1	September	188
GO	2018	2	September	232
GO	2018	3	September	140
GO	2018	4	September	144
GO	2018	5	September	276
GO	2018	6	September	284
GO	2018	7	September	240
GO	2018	8	September	104
GO	2018	9	September	200
GO	2018	10	September	172
GO	2018	11	September	201
GO	2018	12	September	196

## Sheet: Vegetation
plot	SolGig16	SoliGig18	PoPra16	PoPra18	DacGlo16	DacGlo18	ArrEla16	ArrEla16	FesSS16	FesSS18	TriRep16	TriRep18	SetVer16	SetVer18	BugArv16	BugArv18	SteMed16	SteMed18	VerSS16	VerSS18	EquArv16	EquArv18	InuBri16	InuBri18	LinVul16	LinVul18	FraVir16	FraVir18	RhiMin16	RhiMin18	UrtDio16	UrtDio18	GalAlb16	GalAlb18	CruLAe16	CruLAe18	MerAnn16	MerAnn18	AscSyr16	AscSyr18	TriWit16	TriWit18	TarOff16	TarOff18	EriAnn16	EriAnn18	CirArv16	CirArv18	PlaLan16
HW dry 1	100	0	0	25	0	0	0	27	5	15	0	0	0	0	0	0	0	0	0	0	0	0	0	95	0	0	0	0	0	0	0	0	0	0	0	0	0	0	0	0	0	0	0	0	0	0	0	0	0
HW dry 2	85	15	65	69	0	41	0	15	22	20	0	0	0	0	0	0	0	0	0	0	0	0	26	56	0	0	0	0	16	0	0	0	0	0	0	0	0	0	0	0	0	0	0	0	0	10	0	0	0
HW dry 3	0	12	75	75	69	71	0	5	14	20	0	0	0	0	12	15	0	0	0	0	0	0	45	36	0	0	0	45	22	65	0	0	0	0	0	0	0	0	0	0	0	0	0	0	10	12	0	0	0
HW dry 4	0	0	69	73	87	69	0	0	13	19	0	0	0	0	5	5	0	0	0	0	0	0	37	5	0	0	0	19	8	17	0	0	0	0	0	0	0	0	0	0	0	0	0	0	5	0	0	0	10
HW dry 5	69	0	56	64	23	23	0	0	0	10	0	0	0	0	0	3	0	0	10	0	0	0	10	58	26	58	36	26	15	35	0	0	0	0	0	0	0	0	0	0	0	0	0	0	0	10	0	0	0
HW dry 6	75	20	88	89	65	57	0	0	0	15	0	0	0	0	0	0	0	0	7	0	0	0	0	47	47	75	75	47	0	39	0	0	0	0	0	0	0	0	0	0	0	0	0	0	0	0	0	0	0
HW dry 7	89	10	82	84	67	67	0	11	0	0	0	0	0	0	0	0	0	0	15	0	0	0	0	53	25	81	81	25	0	31	0	0	0	0	0	0	0	0	0	0	0	0	0	0	0	0	0	0	0
HW dry 8	36	0	73	75	64	74	5	16	5	0	0	0	0	0	0	0	0	0	13	15	0	0	0	25	66	36	26	66	0	16	0	0	0	0	0	0	0	0	0	0	0	0	0	0	0	0	0	0	0
HW dry 9	25	0	62	60	75	75	10	25	6	0	0	0	5	0	0	0	0	0	0	0	0	0	13	55	38	26	12	38	24	47	0	0	0	0	0	0	0	0	0	0	0	0	0	0	0	0	0	0	0
HW dry 10	54	0	51	52	59	59	6	10	0	0	0	0	12	0	0	0	0	0	0	0	0	0	23	99	10	44	21	10	0	26	0	0	0	0	0	0	0	0	0	0	0	0	0	0	0	0	0	0	0
HW humid 1	100	75	15	15	0	15	0	0	0	12	0	0	0	0	0	0	0	0	0	0	0	0	0	0	0	0	0	0	0	0	25	36	0	33	0	0	0	0	0	0	0	0	0	0	0	16	0	0	0
HW humid 2	99	60	25	25	0	20	0	0	0	7	0	0	0	0	0	0	0	0	0	0	0	0	0	0	0	0	0	0	0	0	47	47	2	32	0	0	0	0	0	0	0	0	0	0	0	12	0	0	0
HW humid 3	100	65	63	63	0	5	0	0	0	5	0	0	0	0	0	0	0	0	0	0	0	0	0	0	0	0	0	0	0	0	63	48	0	0	0	26	0	0	0	0	0	0	0	0	0	0	0	0	0
HW humid 4	98	64	55	55	15	10	0	0	0	10	0	0	0	0	0	0	0	0	0	0	0	0	0	0	0	0	0	0	0	0	12	65	5	15	0	25	0	0	0	0	0	0	0	0	0	0	0	0	0
HW humid 5	77	77	0	55	25	37	0	0	22	25	0	0	0	0	0	0	0	0	0	0	0	0	0	0	0	0	0	0	0	0	5	25	0	25	0	35	0	0	0	0	0	0	0	0	0	0	0	0	0
HW humid 6	99	79	0	39	32	29	0	0	0	5	0	0	0	0	0	0	0	0	0	0	0	0	0	0	0	0	0	0	0	0	0	28	10	32	0	45	0	0	0	0	0	0	0	0	0	18	0	0	0
HW humid 7	63	40	23	23	12	12	0	0	10	10	0	0	0	0	0	0	0	0	0	0	0	0	0	0	0	0	0	0	0	0	0	49	12	22	12	25	0	0	0	0	0	0	0	0	13	10	0	0	0
HW humid 8	99	79	0	25	15	26	0	0	0	7	0	0	0	0	0	0	0	0	0	0	0	0	0	0	0	0	0	0	0	0	36	15	0	15	25	25	0	0	0	0	0	0	0	0	0	20	0	0	0
HW humid 9	75	75	12	59	2	10	0	0	0	0	0	0	0	0	0	0	0	0	0	0	0	0	0	0	0	0	0	0	0	0	21	41	0	12	45	16	0	0	0	0	0	0	0	0	4	10	0	0	0
HW humid 10	88	55	25	25	6	7	0	0	0	0	0	0	0	0	0	0	0	0	0	0	0	0	0	0	0	0	0	0	0	0	48	65	0	16	36	13	0	0	0	0	0	0	0	0	0	7	0	0	0
EWJ 1	100	44	80	37	27	15	74	26	55	64	0	0	0	0	0	0	0	0	0	0	0	0	0	0	0	0	0	0	0	0	0	0	0	0	0	0	0	0	0	0	0	0	0	0	0	0	0	0	0
EWJ 2	99	65	91	69	16	27	73	54	40	51	0	0	0	0	0	0	0	0	0	0	0	0	0	0	0	0	0	0	0	0	0	0	0	0	0	0	0	0	0	0	0	0	0	0	0	0	0	0	0
EWJ 3	77	69	74	54	0	15	25	87	78	35	0	47	0	0	0	0	0	0	0	0	0	0	0	0	0	0	0	0	0	0	0	0	0	0	0	0	0	0	0	0	0	0	0	0	0	0	0	0	0
EWJ 4	25	75	77	66	23	35	14	36	36	69	25	25	0	0	0	0	0	0	0	0	0	0	0	0	0	0	0	0	0	0	0	0	0	0	0	0	0	0	0	0	0	0	0	0	0	0	0	0	0
EWJ 5	34	55	66	53	15	20	55	41	47	42	86	29	0	0	0	0	0	0	0	0	0	0	0	0	0	0	0	0	0	0	0	0	0	0	0	0	0	0	0	0	0	0	0	0	0	0	0	0	0
EWJ 6	0	44	40	83	34	30	36	69	99	35	36	77	0	0	0	0	0	0	0	0	0	0	0	0	0	0	0	0	0	0	0	0	0	0	0	0	0	0	0	0	0	0	0	0	0	0	0	10	0
EWJ 7	0	0	35	47	46	37	78	28	62	26	47	55	0	0	0	0	0	0	0	0	0	0	0	0	0	0	0	0	0	0	0	0	0	0	0	0	0	0	0	0	0	0	0	0	0	0	0	26	0
EWJ 8	0	0	16	72	25	18	63	43	16	66	55	26	0	0	0	0	0	0	0	0	0	0	0	0	0	0	0	0	0	0	0	0	0	0	0	0	0	0	0	0	0	0	0	0	0	0	0	32	0
EWJ 9	0	30	80	53	18	22	47	47	55	76	64	39	0	0	0	0	0	0	0	0	0	0	0	0	0	0	0	0	0	0	0	0	0	0	0	0	0	0	0	25	0	0	0	0	0	0	16	10	0
EWJ 10	0	49	75	61	19	30	88	55	98	41	61	15	0	0	0	0	0	0	0	0	0	0	0	0	0	0	0	0	0	0	0	0	0	0	0	0	0	0	0	0	0	0	0	0	0	0	25	17	0
GW 1	92	0	0	0	7	0	5	0	0	0	0	0	26	9	0	0	10	0	27	0	0	0	0	0	0	0	0	0	0	0	0	0	0	0	0	0	75	0	66	0	0	100	0	0	0	0	49	0	0
GW 2	75	0	0	0	9	0	11	0	0	0	0	0	69	2	0	0	18	0	20	0	32	0	0	0	10	0	0	0	0	0	0	0	0	0	0	0	45	0	44	0	0	100	0	0	0	0	10	0	0
GW 3	67	0	0	0	15	0	12	0	0	0	0	0	51	11	0	0	15	0	10	0	29	0	0	0	14	0	0	0	0	0	0	0	0	0	0	0	32	0	55	0	0	99	0	0	0	0	65	0	0
GW 4	89	0	0	0	0	0	7	0	0	0	0	0	42	55	0	15	0	10	5	36	0	25	0	0	0	0	0	0	0	0	0	0	0	0	0	0	26	7	33	0	0	54	0	0	0	0	88	25	0
GW 5	99	0	0	0	0	0	9	0	0	0	0	0	33	26	0	5	0	9	15	25	0	7	0	0	0	0	0	0	0	0	0	0	0	0	0	0	66	13	22	0	0	66	0	0	0	0	95	0	0
GW 6	84	0	0	0	10	0	16	0	0	0	0	0	35	47	0	36	0	10	0	18	0	10	0	0	0	0	0	0	0	0	0	0	0	0	0	0	51	3	11	0	0	58	0	0	0	0	63	0	0
GW 7	91	0	0	0	0	0	0	0	0	0	0	0	15	17	0	25	0	4	0	0	0	0	0	0	0	0	0	0	0	0	0	0	0	0	0	0	36	0	36	0	0	89	0	0	0	0	54	0	0
GW 8	86	0	0	0	0	0	12	0	0	0	0	0	47	16	0	17	0	0	0	0	0	0	0	0	0	0	0	0	0	0	0	0	0	0	0	0	26	0	47	0	0	97	0	0	0	0	71	0	0
GW 9	81	10	0	0	16	0	12	0	0	0	0	0	58	19	0	9	0	0	0	15	16	0	0	0	11	0	0	0	0	0	0	0	0	0	0	0	17	0	45	0	0	96	0	0	0	0	88	0	0
GW 10	94	5	0	0	0	0	0	0	0	0	0	0	22	18	0	19	0	0	0	5	0	0	0	0	0	0	0	0	0	0	0	0	0	0	0	0	78	0	12	0	0	94	0	0	0	0	99	0	0
GO 1	100	100	25	25	0	0	0	0	0	0	0	0	5	3	0	0	0	0	0	0	0	0	0	0	0	0	0	0	0	0	0	0	0	0	0	0	0	0	0	0	0	0	0	0	0	0	45	66	0
GO 2	100	100	55	100	0	0	0	0	0	0	0	0	12	10	0	0	0	0	0	0	0	0	0	0	0	0	0	0	0	0	0	0	0	0	0	0	0	0	0	0	0	0	0	0	0	0	0	77	0
GO 3	100	100	34	99	0	0	0	0	0	0	0	0	5	0	0	0	0	0	0	0	0	0	0	0	0	0	0	0	0	0	0	0	0	0	0	0	0	0	0	0	0	0	0	0	0	0	0	88	0
GO 4	75	100	100	55	15	0	0	0	0	0	0	0	10	0	0	0	10	0	0	0	0	0	0	0	0	0	0	0	0	0	0	0	0	0	0	0	0	0	0	0	0	0	0	0	0	0	0	45	0
GO 5	99	78	12	0	0	0	0	0	0	0	0	0	5	0	0	0	0	0	0	0	0	0	0	0	0	0	0	0	0	0	0	0	0	0	0	0	0	0	0	0	0	0	0	0	0	0	0	47	0
GO 6	97	69	0	0	0	0	0	0	0	0	0	0	16	7	0	0	0	0	0	0	0	0	0	0	0	0	0	0	0	0	0	0	0	0	0	0	0	0	0	0	0	0	12	17	0	0	36	69	0
GO 7	84	86	99	34	20	0	0	0	0	0	0	0	17	0	0	0	15	0	0	0	0	0	0	0	0	0	0	0	0	0	0	0	0	0	0	0	0	0	0	0	0	0	25	16	25	35	59	89	0
GO 8	96	77	66	26	0	0	0	0	0	0	0	0	0	15	0	0	0	0	0	0	0	0	0	0	0	0	0	0	0	0	0	0	0	0	0	0	0	0	0	0	0	0	36	16	36	13	67	31	0
GO 9	100	66	47	47	0	0	0	0	0	0	0	0	0	0	0	0	0	0	0	0	0	0	0	0	0	0	0	0	0	0	0	0	0	0	0	0	0	0	0	0	0	0	10	8	14	38	12	25	0
GO 10	95	95	25	25	0	0	0	0	0	0	0	0	0	0	0	0	0	0	0	0	0	0	0	0	0	0	0	0	0	0	0	0	0	0	0	0	0	0	0	0	0	0	9	11	10	5	16	47	0
[truncated: 35 more columns]

## Sheet: Weather
Month 2016	day	precipitation (mm)	Temperatur	days of rain	heat days		Month 2017	day	precipitation (mm)	Temperatur	days of rain	heat days		Month 2018	day	precipitation (mm)	Temperatur	days of rain	heat days
Mar		0	5.2	0	0		Mar		0	4.7	0	0		Mar		0	-0.1	0	0
		0	4.9	0	0				0.7	4.5	1	0				0	-0.2	0	0
		4.2	5.4	1	0				0	4.8	0	0				0	-0.2	0	0
		0.1	4.9	1	0				0	6.1	0	0				0	-0.1	0	0
	5	0	5.2	0	0			5	0	7.2	0	0			5	0	0.1	0	0
		0	6.4	0	0				0	6.9	0	0				4.3	0.2	1	0
		2.4	5.5	1	0				0	6.4	0	0				0	0.2	0	0
		4	4.8	1	0				0	6.2	0	0				0.9	0.3	1	0
		0	4.4	0	0				6	6.5	1	0				0	0.2	0	0
		0.1	4.8	1	0				3.1	6.8	1	0				0	0.3	0	0
		0	6	0	0				0	6.3	0	0				0	0.4	0	0
		0	5.8	0	0				0	6.3	0	0				1.1	1.9	1	0
		0	5.9	0	0				0	6.1	0	0				0	4.1	0	0
		0	5.4	0	0				0	6.2	0	0				0	4.9	0	0
	15	5.5	4.5	1	0			15	0	6.5	0	0			15	0	4.8	0	0
		1	4.9	1	0				0	6.9	0	0				11.6	5.3	1	0
		0	5.4	0	0				4.9	7.5	1	0				0.4	5	1	0
		0	6.2	0	0				5.9	8.1	1	0				0.1	3.4	1	0
		0	6.7	0	0				2.1	7.9	1	0				0	2.5	0	0
		0	7.3	0	0				0	8.7	0	0				0	2	0	0
		0	7.2	0	0				0	9.1	0	0				0	1.8	0	0
		0	7.3	0	0				0	9.4	0	0				0	1.7	0	0
		0	6.9	0	0				0	8.6	0	0				0	1.8	0	0
		0.1	6.8	1	0				0	8.6	0	0				0	2.6	0	0
	25	0.5	7.3	1	0			25	0	8.4	0	0			25	0	3.2	0	0
		1.5	7.6	1	0				0	8.3	0	0				0	3.3	0	0
		0	7.8	0	0				0	8	0	0				1.8	4	1	0
		0	8.5	0	0				0	8.6	0	0				0	4.2	0	0
		0	9.3	0	0				0	9.7	0	0				1.4	5.2	1	0
		0	10	0	0				0	10.7	0	0				0.1	5.8	1	0
		0	11.5	0	0				0	10.8	0	0				7.7	6.9	1	0
Apr		0	11	0	0		Apr		0	11.6	0	0		Apr		2.1	7.2	1	0
		0	9.5	0	0				0	12.2	0	0				0	6.8	0	0
		0	10.4	0	0				0	12.3	0	0				0	7.3	0	0
		0	12	0	0				0	12.4	0	0				0	8.2	0	0
	5	0	12.7	0	0			5	1	11.9	1	0			5	0	8.6	0	0
		0.3	13.5	1	0				1.1	11.1	1	0				0	8.3	0	0
		0.1	13.5	1	0				4.9	10.2	1	0				0	8	0	0
		18.3	11.9	1	0				0	10.5	0	0				0	8.5	0	0
		1.8	10.3	1	0				0	11.3	0	0				0	9.9	0	0
		0	9.9	0	0				0	11.7	0	0				0	10.6	0	0
		0	9.8	0	0				0	11.9	0	0				0	10.7	0	0
		0	10.8	0	0				0	11.3	0	0				0	11.2	0	0
		9.6	11.6	1	0				1.9	11.5	1	0				1.3	11.9	1	0
		0.3	12.2	1	0				0	11.4	0	0				0	11.6	0	0
	15	0	11.7	0	0			15	0.4	10.9	1	0			15	0	11.8	0	0
		0	12.9	0	0				0.1	11.1	1	0				0	12.3	0	0
		0.1	13.5	1	0				13.1	10.7	1	0				0	12.5	0	0
		2.9	12.6	1	0				6.7	10.2	1	0				0	12.4	0	0
		0	11.6	0	0				9.7	8.5	1	0				0	12.4	0	0
		0	10.8	0	0				0	7.1	0	0				0	13	0	0
		17.6	11	1	0				0	7.4	0	0				0	13.3	0	0
		0	11.7	0	0				3.1	8.5	1	0				0	14	0	0
		1.9	11.9	1	0				0	8.8	0	0				1.2	14.2	1	0
		1.7	9.6	1	0				0	9.3	0	0				0	14.6	0	0
	25	0	8.2	0	0			25	0	10.2	0	0			25	0	14.6	0	0
		11.1	9	1	0				0	11.2	0	0				6.3	14.6	1	0
		2.1	9	1	0				1.5	10.7	1	0				0	13.6	0	0
		0	8.3	0	0				4.1	9.8	1	0				0	13.8	0	0
		0	9	0	0				0	9.7	0	0				0	14.8	0	0
		0	10.4	0	0				0	10.1	0	0				0	15.6	0	0
Mai		0	11.4	0	0		Mai		0	10.6	0	0		Mai		0	15.6	0	0
		0.5	12.3	1	0				4.7	11.1	1	0				1.8	16	1	0
		2.8	12.3	1	0				4.6	11	1	0				0	16.6	0	0
		8	11.2	1	0				1.3	11.3	1	0				0	16.9	0	0
	5	0	11.4	0	0			5	0.1	11.4	1	0			5	0	16.8	0	0
		0	13.1	0	0				0	12.2	0	0				0	16.5	0	0
		0	13.9	0	0				0.6	13	1	0				0	16.7	0	0
		0	14.5	0	0				1.1	13.1	1	0				9.1	16.8	1	0
		0	14.9	0	0				2.2	12.5	1	0				0.6	16.5	1	0
		0	15	0	0				0	11.3	0	0				0	16.9	0	0
		0	15.1	0	0				0	11.7	0	0				0	17.2	0	0
		31.9	15	1	0				0	13.1	0	0				0	17.5	0	0
		19.3	14.6	1	0				1.3	13.9	1	0				0	17.7	0	0
		1.2	14.6	1	0				0	14.4	0	0				0	17.4	0	0
	15	0	13	0	0			15	0.8	14.9	1	0			15	14	16.8	1	0
		4.1	11.7	1	0				0	15.2	0	0				0	16.5	0	0
		0.1	11.6	1	0				0	15.7	0	0				1.4	16.5	1	0
		0	12.5	0	0				0	15.7	0	0				0	16.7	0	0
		0	13.7	0	0				0	16.5	0	0				0	17	0	0
		1.9	14.5	1	0				5.4	16.1	1	0				0	17.2	0	0
		0	15.2	0	0				3.5	15.3	1	0				0	17.7	0	0
		0	16.6	0	0				0	15.8	0	0				0	18	0	0
		1.3	17.4	1	0				0	16.5	0	0				0	18.5	0	0
		22.9	14.5	1	0				1	16.5	1	0				0	19.3	0	0
	25	0	15.1	0	0			25	0	15.6	0	0			25	37.6	18.8	1	0
		0	16.1	0	0				0	15.6	0	0				0	18.8	0	0
		0	17.1	0	0				0	16.5	0	0				0	19.7	0	0
		0	18.7	0	0				0	16.9	0	0				0	20.2	0	1
		0	19.7	0	0				0	17.5	0	0				0	20.7	0	1
		0	19.3	0	0				6.2	18.7	1	0				0	20.6	0	1
		1.5	18.7	1	0				0.1	19.7	1	0				0	20.7	0	1
Jun		0	18.6	0	0		Jun		0	19.8	0	0		Jun		0	21.4	0	1
		1.3	18.7	1	0				0	19.6	0	0				0	21.9	0	1
		0.5	18.9	1	0				0	20	0	1				0	22.1	0	1
		2.4	19.2	1	0				3.5	20	1	1				0	22.5	0	1
	5	4.4	19.2	1	0			5	0	19.4	0	0			5	0	23	0	1
		0.1	19.2	1	0				0.1	19.6	1	0				21.7	22.8	1	1
		0	19.1	0	0				0	18.8	0	0				0	21.6	0	1
		0	18.8	0	0				0	18.5	0	0				0	21.6	0	1
		3.2	19.3	1	0				0	18.8	0	0				0.6	21.8	1	1
		0.8	19.5	1	0				3.3	19.2	1	0				0	22.1	0	1
		3.2	19.1	1	0				0	19.3	0	0				0	23	0	1
		4.2	19.1	1	0				0	19.8	0	0				15.7	23.6	1	1
		0	19	0	0				0	20.9	0	1				21.8	22.3	1	1
		0	19.2	0	0				0	21	0	1				0.1	20.5	1	1
	15	2.8	18.5	1	0			15	0	20.9	0	1			15	0	19.5	0	0
		0	18.7	0	0				6.9	20.6	1	1				0	20.2	0	1
		2	19.2	1	0				1.1	19.7	1	0				0	21	0	1
		0	19	0	0				0	19.3	0	0				0	21.5	0	1
		9	18.7	1	0				0	20	0	1				0	21.6	0	1
		14.2	18	1	0				0	20.8	0	1				0	21.9	0	1
		0	18.5	0	0				0	22	0	1				0	22.7	0	1
		0	20	0	1				0	22.6	0	1				0	21.9	0	1
		0	21.3	0	1				9.4	22.9	1	1				0	20.2	0	1
		0	22.6	0	1				0	22.9	0	1				0.2	19.7	1	0
	25	14.8	23.7	1	1			25	6.8	23	1	1			25	0.2	19.3	1	0
		5.6	21.9	1	1				0	22.5	0	1				6.2	19.3	1	0
		4.5	20.3	1	1				0	22.3	0	1				13.2	19	1	0
		0	19.7	0	0				0	22.3	0	1				13.8	18.7	1	0
		0	20.9	0	1				0	22.1	0	1				0	19.5	0	0
		0.1	21.9	1	1				0	21.9	0	1				0	19.7	0	0
Jul		0	22.4	0	1		Jul		0.5	21.9	1	1		Jul		0	19.2	0	0
		25	22.6	1	1				0.1	21.2	1	1				0	19	0	0
		2.1	20.4	1	1				0.5	21.2	1	1				0	19.8	0	0
		0	20	0	1				0	21.4	0	1				0	20.7	0	1
	5	0	20.9	0	1			5	0	21.9	0	1			5	0	21.5	0	1
		0	20.8	0	1				0.5	22.8	1	1				12.3	21.7	1	1
		0	19.9	0	0				0.9	22.4	1	1				0	21.2	0	1
		0	20.5	0	1				0.4	22.6	1	1				0	20.5	0	1
		0	21.4	0	1				13.3	22.9	1	1				0	20.7	0	1
		0	21.9	0	1				12.5	22.5	1	1				6.2	21.2	1	1
		0.1	23.2	1	1				0.2	22.2	1	1				0.1	20.6	1	1
		25.5	23.4	1	1				0	22.6	0	1				0	20.3	0	1
		3.2	21.9	1	1				0	21.6	0	1				0	20.6	0	1
		15.5	18.8	1	0				0	20.6	0	1				0	21.1	0	1
	15	0	18	0	0			15	4.8	20.1	1	1			15	0	21.7	0	1
		2.6	17.5	1	0				0	19.4	0	0				0.2	22.1	1	1
		2.6	17.8	1	0				0	20.4	0	1				0	22.1	0	1
		0	19.9	0	0				0	21.7	0	1				0.3	21.7	1	1
		0	20.7	0	1				0	22.1	0	1				0	21.5	0	1
		0	21.1	0	1				5.3	22.5	1	1				0	21.8	0	1
		0.2	18.8	1	0				3.1	22.9	1	1				31.2	22.2	1	1
		0.7	23	1	1				0	23.4	0	1				5.7	21.7	1	1
		1.5	24.2	1	1				0.4	23.4	1	1				5.8	21.1	1	1
		7.5	24.4	1	1				8.8	22.8	1	1				0	21.4	0	1
	25	0	24.5	0	1			25	0	21	0	1			25	0.7	21.9	1	1
		0	24.6	0	1				0.1	19.9	1	0				4.9	21.6	1	1
		0	24.5	0	1				2.1	19.5	1	0				4.3	22	1	1
		1.2	23.6	1	1				0	20.3	0	1				0	22.9	0	1
		0	23.7	0	1				0	21	0	1				0	23.7	0	1
		0	24.5	0	1				0	22	0	1				0	24	0	1
		13.8	24.6	1	1				0	23	0	1				0	24.3	0	1
Aug		0	22.5	0	1		Aug		0	23.8	0	1		Aug		2.6	24.7	1	1
		0	21.8	0	1				0	24.5	0	1				0	24.8	0	1
		0	22.7	0	1				0	25.1	0	1				0	24.9	0	1
		0	23.6	0	1				0	25.5	0	1				0	25.3	0	1
	5	15	22.5	1	1			5	0.1	25.6	1	1			5	0	25.7	0	1
		0	20.4	0	1				3.9	24.3	1	1				0	25.5	0	1
		0	20.6	0	1				0	22.7	0	1				0	25.4	0	1
		0	21.5	0	1				0	22.5	0	1				0	25.4	0	1
		4.6	21.3	1	1				0	22.7	0	1				0	25.7	0	1
		10	18.3	1	0				9.8	23.7	1	1				2.3	25.7	1	1
		0	16.8	0	0				0.5	22.4	1	1				0.5	24.6	1	1
		0	16.7	0	0				0	20.8	0	1				0	24.2	0	1
		0	18.8	0	0				0	20.1	0	1				0	24.4	0	1
		0	20.5	0	1				0	21	0	1				0.4	24.3	1	1
	15	0	21.2	0	1			15	0	22.1	0	1			15	0	23.7	0	1
		2.5	21.1	1	1				0	22.5	0	1				0	23.6	0	1
		0.2	21	1	1				0	22.7	0	1				0	23.8	0	1
		0	20.6	0	1				0	23.5	0	1				0	24.1	0	1
		0	21.2	0	1				5.2	22.8	1	1				0	24.5	0	1
		0	21.7	0	1				0.4	20.8	1	1				0	24.9	0	1
		10.2	21.2	1	1				0	20	0	1				0	25.3	0	1
		0	19	0	0				0	19.8	0	0				0	25.3	0	1
		0	19.3	0	0				0	19.9	0	0				0	25.4	0	1
		0	20.7	0	1				0	20.2	0	1				4.2	25.3	1	1
	25	0	21.2	0	1			25	0	21.4	0	1			25	3.5	23.9	1	1
		0	21.3	0	1				0	22.2	0	1				7.4	21.6	1	1
		0	21.7	0	1				0.6	23	1	1				0	20.6	0	1
		0	22.5	0	1				0	22.4	0	1				0	20.9	0	1
		0.1	22.3	1	1				0	21.9	0	1				0	21.4	0	1
		0	22.1	0	1				0	21.8	0	1				1.9	21.7	1	1
		0	21.2	0	1				0	21.9	0	1				0	21.3	0	1
Sep		0	21.4	0	1		Sep		3.5	22	1	1		Sep		42.5	20.7	1	1
		2.5	21.8	1	1				0	19.9	0	0				22.6	20	1	1
		0	21.9	0	1				7.2	18.3	1	0				11.8	19.6	1	0
		0	22.7	0	1				0	17.7	0	0				1.5	20	1	1
	5	12.4	20.8	1	1			5	0	18.1	0	0			5	0	20.4	0	1
		13	18.3	1	0				0	18.4	0	0				0	20.4	0	1
		0	19.5	0	0				0	18.4	0	0				0	20.4	0	1
		0	20.7	0	1				0	17.9	0	0				0	20.6	0	1
		0	21.4	0	1				0	18.2	0	0				0	20.3	0	1
		0	21.8	0	1				0.4	18.6	1	0				0	20.3	0	1
		0	22	0	1				4.3	18.5	1	0				0	20.4	0	1
		0	22.4	0	1				0.1	17.6	1	0				0	20.6	0	1
		0	22.6	0	1				0	17.1	0	0				0	20.7	0	1
		0	22.6	0	1				0.3	17.2	1	0				0.1	20.7	1	1
	15	0	13.1	0	0			15	0	16.7	0	0			15	0.1	20.3	1	1
		0	18	0	0				6.9	16.1	1	0				0	19.9	0	0
		0.3	17.5	1	0				14.6	15.3	1	0				0	19.7	0	0
		0	17.45	0	0				0	14.9	0	0				0	20	0	1
		0	17.4	0	0				18.7	15	1	0				0	19.8	0	0
		0	16.8	0	0				14.7	13.6	1	0				0	20	0	1
		0	16.8	0	0				0	13.5	0	0				0.1	20.1	1	1
		0	16.65	0	0				0	13.9	0	0				0.1	19.4	1	0
		0	16.1	0	0				1.2	13.8	1	0				0	18.4	0	0
		0	15.7	0	0				0	14.1	0	0				0	17.3	0	0
	25	0	15	0	0			25	0	14.4	0	0			25	0	15.6	0	0
		0	14.8	0	0				0	14.7	0	0				0	14.9	0	0
		0	15	0	0				0	15.1	0	0				0	14.9	0	0
		0	15.35	0	0				0	15.2	0	0				0	15.5	0	0
		0	15.25	0	0				0	14.9	0	0				0	15.6	0	0
		0	14.6	0	0				0	14.4	0	0				0	14.8	0	0
Okt		0	12.75	0	0		Okt		0	13.8	0	0		Okt		0	14.5	0	0
		2.4	12.85	1	0				0	13.3	0	0				0	14	0	0
		1.5	12.6	1	0				12.4	13.3	1	0				0	13.9	0	0
		15.2	12.35	1	0				0	13.2	0	0				0	14.1	0	0
	5	1.4	12.5	1	0			5	4.2	13.6	1	0			5	0	14.2	0	0
		6.8	12.2	1	0				0	13.3	0	0				0	14.6	0	0
		0.1	11.55	1	0				0	12.6	0	0				0	15.6	0	0
		0	11.35	0	0				0.5	12.3	1	0				0	15.9	0	0
		0	11.75	0	0				0	12.3	0	0				0	15.6	0	0
		0	12.25	0	0				0	12.4	0	0				0	15.9	0	0
		0.3	12.05	1	0				0	12.8	0	0				0	15.9	0	0
		0.1	11.8	1	0				0	13.1	0	0				0	15.9	0	0
		0	12.25	0	0				0	13.4	0	0				0	15.5	0	0
		0	5.7	0	0				0	13.4	0	0				0	15.4	0	0
	15	0	11.7	0	0			15	0	13.4	0	0			15	0	15.1	0	0
		0	12.4	0	0				0	13.4	0	0				0	14.9	0	0
		0	11.9	0	0				0.1	13.4	1	0				0	14.8	0	0
		3	11.5	1	0				0	13.6	0	0				0	15.1	0	0
		5.8	11.4	1	0				0	13.5	0	0				0	14.8	0	0
		11.1	11.1	1	0				0.1	12.9	1	0				0	14.5	0	0
		0.1	10.5	1	0				1.2	12.8	1	0				0	13.8	0	0
		0	10	0	0				1.8	12.6	1	0				0	13.1	0	0
		0	9.8	0	0				3.2	11.9	1	0				0	13.1	0	0
		0	10.4	0	0				0	11.4	0	0				1	12.7	1	0
	25	1.1	11.2	1	0			25	0	11.6	0	0			25	2	12.2	1	0
		0	12.1	0	0				0	11.8	0	0				1	12.9	1	0
		0	11.3	0	0				7.1	11.8	1	0				0	12.4	0	0
		0.5	10.5	1	0				0	11.1	0	0				0	12.2	0	0
		0.4	11.1	1	0				5.2	10.6	1	0				0	12.6	0	0
		0	10.4	0	0				0.8	9.7	1	0						1
		0	9.4	0	0				0	8.9	0	0						1
